# Supplementary material for: Toxicity Evaluation of Potassium Sorbate In Vivo with Drosophila Melanogaster
Source: Insects. 2024 Sep 14;15(9):703. doi: 10.3390/insects15090703 (PMC11432522; doi:10.3390/insects15090703)
Supplement: Supplementary file 1 [file insects-15-00703-s001.zip]

Archive with 1 entries (1 files):
- insects-3159988-supplementary.pdf
